# Supplementary material for: Analysis of Individual Mouse Activity in Group Housed Animals of Different Inbred Strains using a Novel Automated Home Cage Analysis System
Source: Front Behav Neurosci. 2016 Jun 10;10:106. doi: 10.3389/fnbeh.2016.00106 (PMC4901040; doi:10.3389/fnbeh.2016.00106)
Supplement: Supplementary file 1 [file DataSheet1.XLSX]

## Sheet: Sheet1
date	Strain	age	sex	Subject ID	Cage No.	Lights OFF -1hour	Weekly sum	Weekly 1h sum	Fitted Weekly 1h sum
2016-01-19	C3H-H	7 months	M	M900200000422162	M4184096	6828.36	237420	31954.1	47111.2
2016-01-19	C3H-H	7 months	M	M900200000422085	M4184096	5256.02	198814	30332	42780.9
2016-01-19	C3H-H	7 months	M	M900200000422121	M4184096	4135.9	249697	22015.2	48488.2
2016-01-23	C3H-H	7 months	M	M900200000417442	M4188278	6990.29	199328	39342.8	42838.6
2016-01-23	C3H-H	7 months	M	M900200000417229	M4188278	12291.4	242601	50412.3	47692.2
2016-01-23	C3H-H	7 months	M	M900200000417352	M4188278	8595.76	236323	35365.4	46988.1
2016-01-23	C3H-H	7 months	M	M900200000421968	M4185209	7425.81	322771	55945	56684.4
2016-01-23	C3H-H	7 months	M	M900200000422238	M4185209	11747.4	307199	61217.6	54937.8
2016-01-23	C3H-H	7 months	M	M900200000422011	M4185209	9882.62	288998	48764.8	52896.3
2016-01-23	C3H-H	7 months	M	M900200000420280	M4187065	12074.9	375534	92760.3	62602.4
2016-01-23	C3H-H	7 months	M	M900200000420460	M4187065	7867.51	367283	73373.2	61676.9
2016-01-23	C3H-H	7 months	M	M900200000420681	M4187065	5363.03	313098	55380.5	55599.4
2016-01-26	C3H-H	7 months	M	M900200000421876	M4185210	4244.35	286954	36612.1	52667
2016-01-26	C3H-H	7 months	M	M900200000422118	M4185210	7160.15	273959	49168.1	51209.5
2016-01-26	C3H-H	7 months	M	M900200000421999	M4185210	6610.04	281330	45519.5	52036.2
2016-02-06	C3H-H	7 months	M	M900200000422247	M4183712	9203.76	410493	62385.8	66523.5
2016-02-06	C3H-H	7 months	M	M900200000422002	M4183712	13566.2	325832	62704.4	57027.7
2016-02-06	C3H-H	7 months	M	M900200000422345	M4183712	19051.1	380176	109630	63123
2016-01-26	C57BL/6J	7 months	M	M900200000417240	M4193912	4545.48	273439	42636.4	40392.8
2016-01-26	C57BL/6J	7 months	M	M900200000417346	M4193912	6179.55	317360	52454.6	45319.2
2016-01-26	C57BL/6J	7 months	M	M900200000417649	M4193912	5891.32	341992	61099.6	48081.9
2016-01-26	C57BL/6J	7 months	M	M900200000420381	M4188123	3743.05	291347	43974.8	42401.5
2016-01-26	C57BL/6J	7 months	M	M900200000417217	M4188123	3144.68	249133	46544.1	37666.6
2016-01-26	C57BL/6J	7 months	M	M900200000420420	M4188123	1902.34	245914	32753.5	37305.6
2016-01-26	C57BL/6J	7 months	M	M900200000420469	M4187463	8210.73	346413	33575.1	48577.9
2016-01-26	C57BL/6J	7 months	M	M900200000420465	M4187463	13210.3	266337	39705.8	39596.3
2016-01-26	C57BL/6J	7 months	M	M900200000420568	M4187463	8363.06	437218	40425.6	58762.8
2016-01-30	C57BL/6J	7 months	M	M900200000420732	M4186074	8195.01	390304	44312.5	53500.8
2016-01-30	C57BL/6J	7 months	M	M900200000420323	M4186074	10069.4	467432	69166.6	62151.7
2016-01-30	C57BL/6J	7 months	M	M900200000420717	M4186074	11613.5	360791	55831.3	50190.5
2016-01-30	C57BL/6J	7 months	M	M900200000420288	M4187459	15424.3	263161	73426	39240.1
2016-01-30	C57BL/6J	7 months	M	M900200000420352	M4187459	7605.97	192037	34808.6	31262.6
2016-01-30	C57BL/6J	7 months	M	M900200000420562	M4187459	7972.99	238218	53168.4	36442.3
2016-02-02	C57BL/6J	7 months	M	M900200000420723	M4186084	1818.63	327469	31590.6	46453.1
2016-02-02	C57BL/6J	7 months	M	M900200000420661	M4186084	2923.79	241955	21485.5	36861.5
2016-02-02	C57BL/6J	7 months	M	M900200000420511	M4186084	4911.68	380142	29609.3	52361
2016-01-30	C57BL/6NTac	7 months	M	M900200000417246	M4187594	5373.15	302682	53300.8	60219.8
2016-01-30	C57BL/6NTac	7 months	M	M900200000417326	M4187594	8324.02	302391	58745.4	60187.2
2016-01-30	C57BL/6NTac	7 months	M	M900200000417337	M4187594	3554.33	220851	33224.6	51041.4
2016-02-02	C57BL/6NTac	7 months	M	M900200000414434	M4186416	10996.7	297181	57298.9	59602.8
2016-02-02	C57BL/6NTac	7 months	M	M900200000414529	M4186416	10883.3	351088	56683.3	65649.2
2016-02-02	C57BL/6NTac	7 months	M	M900200000414423	M4186416	11986.4	464631	72101	78384.4
2016-02-02	C57BL/6NTac	7 months	M	M900200000417720	M4188079	9190.16	182199	55394.9	46706.1
2016-02-02	C57BL/6NTac	7 months	M	M900200000417590	M4188079	7553.2	185923	47337.5	47123.8
2016-02-02	C57BL/6NTac	7 months	M	M900200000417388	M4188079	6256.07	218596	52528.1	50788.5
2016-02-02	C57BL/6NTac	7 months	M	M900200000414617	M4186578	12814.4	184562	51248.9	46971.1
2016-02-02	C57BL/6NTac	7 months	M	M900200000414440	M4186578	11307.3	170016	46210.8	45339.6
2016-02-02	C57BL/6NTac	7 months	M	M900200000414422	M4186578	9452.74	163944	44762.3	44658.6
2016-02-06	C57BL/6NTac	7 months	M	M900200000422047	M4185527	15691.4	212394	67503.7	50092.8
2016-02-06	C57BL/6NTac	7 months	M	M900200000422042	M4185527	12600	218592	54970.1	50788.1
2016-02-06	C57BL/6NTac	7 months	M	M900200000421929	M4185527	12732.6	180877	66907.7	46557.8
2016-02-06	C57BL/6NTac	7 months	M	M900200000421997	M4185530	11219.9	261174	52930	55564.1
2016-02-06	C57BL/6NTac	7 months	M	M900200000422198	M4185530	11263.7	232603	48732.4	52359.5
2016-02-06	C57BL/6NTac	7 months	M	M900200000422155	M4185530	7918.02	224941	43655	51500.1
